# Supplementary material for: Development of a Kinect Software Tool to Classify Movements during Active Video Gaming
Source: PLoS One. 2016 Jul 21;11(7):e0159356. doi: 10.1371/journal.pone.0159356 (PMC4956067; doi:10.1371/journal.pone.0159356)
Supplement: S1 Data — (XLSX) [file pone.0159356.s001.xlsx]

## Sheet: Sheet1
Sex	Age	Height	Weight	FMS_Jumps	FMS_KART_Jumps	Difference_FMS_jumps	Mean_FMS_jump	FMS_Sidesteps	FMS_KART_Sidesteps	Difference_FMS_Sidesteps	Mean_FMS_Sidesteps	AVG_Rater_count_jump	AVG_KART_count_jump	Difference_AVG_jump	Mean_AVG_jump	AVG_Rater_count_sidestep	AVG_KART_count_sidestep	Difference_AVG_sidestep	Mean_AVG_sidestep	Rater_1_jump	Rater_2_jump	Rater_1_sidestep	Rater_2_sidestep
1	10	31.8	1.43	3	3	0	3	12	12	0	12	30	30	0	30	5	3	2	4	32	30	4	5
1	11	44	1.45	3	4	-1	3.5	14	12	2	13	22	24	-2	23	22	28	-6	25	22	21	1	0
1	14	80	1.7	3	4	-1	3.5	9	8	1	8.5	17	16	1	16.5	8	4	4	6	17	16	27	24
1	12	37.5	1.5	2	2	0	2	9	9	0	9	36	29	7	32.5	8	10	-2	9	34	36	2	4
1	12	46.85	1.48	3	3	0	3	7	7	0	7	26	29	-3	27.5	11	22	-11	16.5	25	26	2	3
2	14	61.4	1.59	1	1	0	1	6	6	0	6	31	27	4	29	25	23	2	24	31	29	6	4
1	13	46	1.6	3	3	0	3	7	7	0	7	19	10	9	14.5	5	6	-1	5.5	20	12	12	12
1	14	67.7	1.82	3	3	0	3	8	8	0	8	25	29	-4	27	24	23	1	23.5	25	24	2	4
1	14	78	1.76	3	3	0	3	9	9	0	9	25	3	22	14	11	25	-14	18	26	25	13	13
1	11	43.1	1.44	3	3	0	3	6	6	0	6	30	35	-5	32.5	9	17	-8	13	30	29	0	0
1	11	36.1	1.45	3	4	-1	3.5	9	9	0	9	19	19	0	19	0	28	-28	14	19	15	10	13
1	11	34.3	1.48	3	3	0	3	6	6	0	6	19	17	2	18	7	8	-1	7.5	20	12	5	7
2	15	61.65	1.73	3	3	0	3	13	13	0	13	8	1	7	4.5	13	7	6	10	8	5	1	0
1	14	71.9	1.76	3	3	0	3	8	8	0	8	24	22	2	23	7	13	-6	10	24	21	29	36
1	11	36.8	1.44	3	3	0	3	5	5	0	5	10	4	6	7	3	3	0	3	12	5	4	7
2	11	56.6	1.62	3	4	-1	3.5	6	6	0	6	20	15	5	17.5	13	8	5	10.5	20	12	9	6
2	10	38.95	1.46	3	3	0	3	6	6	0	6	21	13	8	17	13	15	-2	14	16	15	0	0
1	14	51.8	1.69	3	3	0	3	12	12	0	12	20	24	-4	22	5	3	2	4	20	20	4	4
1	14	56.6	1.68	3	3	0	3	14	12	2	13	1	0	1	0.5	22	28	-6	25	1	1	30	28
1	10	35.8	1.41	3	3	0	3	9	8	1	8.5	18	13	5	15.5	8	4	4	6	18	15	2	2
2	14	83.9	1.8	3	3	0	3	9	9	0	9	31	33	-2	32	8	10	-2	9	31	28	11	18
2	11	50	1.58	3	3	0	3	7	7	0	7	11	11	0	11	11	22	-11	16.5	11	11	0	5
1	14	51	1.71	3	3	0	3	6	6	0	6	18	13	5	15.5	27	23	4	25	18	14	9	10
1	12	40.3	1.57	3	3	0	3	7	7	0	7	19	20	-1	19.5	5	6	-1	5.5	16	17	0	0
1	13	49.7	1.64	3	3	0	3	8	8	0	8	15	17	-2	16	24	23	1	23.5	15	15	0	0
2	10	34.5	1.4	3	3	0	3	9	9	0	9	9	7	2	8	11	25	-14	18	9	9	0	3
1	11	31.7	1.41	3	3	0	3	6	6	0	6	19	30	-11	24.5	9	14	-5	11.5	17	19	4	2
2	11	36.65	1.47	3	3	0	3	9	9	0	9	14	16	-2	15	0	0	0	0	17	14	5	8
2	14	72.4	1.65	4	4	0	4	6	6	0	6	26	21	5	23.5	7	8	-1	7.5	24	24	4	2
1	13	42.45	1.5	3	2	1	2.5	13	13	0	13	19	15	4	17	13	7	6	10	19	17	8	8
1	12	53.45	1.7	3	3	0	3	8	8	0	8	21	13	8	17	7	13	-6	10	22	17	2	1
1	13	68	1.79	3	3	0	3	5	5	0	5	20	15	5	17.5	3	3	0	3	20	16	0	0
1	13	44.65	1.53	3	3	0	3	6	6	0	6	17	22	-5	19.5	13	8	5	10.5	17	18	15	10
1	11	31.2	1.37	3	3	0	3	6	6	0	6	21	19	2	20	13	15	-2	14	22	14	2	1
1	13	50	1.6	3	3	0	3	8	8	0	8	25	16	9	20.5	5	6	-1	5.5	25	20	4	5
2	11	38.5	1.47	3	3	0	3	9	9	0	9	21	21	0	21	24	23	1	23.5	21	19	5	8
2	11	43.3	1.45	3	3	0	3	6	6	0	6	38	32	6	35	11	25	-14	18	38	31	4	4
1	13	70.45	1.71	3	3	0	3	9	9	0	9	7	5	2	6	9	17	-8	13	7	4	14	4
1	13	47	1.53	3	3	0	3	6	6	0	6	22	12	10	17	0	28	-28	14	23	17	2	1
2	10	37.5	1.44	3	3	0	3	13	13	0	13	11	11	0	11	7	8	-1	7.5	11	8	16	14
1	12	29.75	1.41	3	3	0	3	8	8	0	8	21	17	4	19	13	7	6	10	21	17	0	0
1	12	41.3	1.47	3	3	0	3	5	5	0	5	19	17	2	18	7	13	-6	10	19	19	0	3
2	12	36.5	1.48	3	3	0	3	6	6	0	6	28	22	6	25	3	3	0	3	27	23	14	19
